# Supplementary material for: Diabetes Control Status and Severity of Depression: Insights from NHANES 2005–2020
Source: Biomedicines. 2024 Oct 8;12(10):2276. doi: 10.3390/biomedicines12102276 (PMC11504683; doi:10.3390/biomedicines12102276)
Supplement: Supplementary file 1 [file biomedicines-12-02276-s001.zip]

Archive with 1 entries (1 files):
- biomedicines-3143880-supplementary.pdf
